# Supplementary material for: Bioguided Isolation of Cyclopenin Analogues as Potential SARS-CoV-2 Mpro Inhibitors from Penicillium citrinum TDPEF34
Source: Biomolecules. 2021 Sep 15;11(9):1366. doi: 10.3390/biom11091366 (PMC8467212; doi:10.3390/biom11091366)
Supplement: Supplementary file 1 [file biomolecules-11-01366-s001.zip]

Archive with 1 entries (1 files):
- biomolecules-1340155-supplementary.pdf
